# Supplementary material for: Comparative Host Feeding Patterns of the Asian Tiger Mosquito, Aedes albopictus, in Urban and Suburban Northeastern USA and Implications for Disease Transmission
Source: PLoS Negl Trop Dis. 2014 Aug 7;8(8):e3037. doi: 10.1371/journal.pntd.0003037 (PMC4125227; doi:10.1371/journal.pntd.0003037)
Supplement: Table S1 — Number of Aedes albopictus collected by BGS traps in Mercer and Monmouth Counties during 2008–2011. (XLSX) [file pntd.0003037.s001.xlsx]

## Sheet: Table S1
	Ae. albopictus
		Unengorged	Blood fed	Black blooded	Gravid		Yearly Total
Mercer County	2008	7862	16	35	8		7921
	2009	4716	49	7	7		4779
	2010	4698	21	15	55		4789
	2011	7887	3	41	7972		15903
	Subtotal (%)	25,163 (75.4)	89 (0.3)	98 (0.3)	8,042 (24.1)		33392
Monmouth County	2008	12929	98	0	39		13066
	2009	4046	14	11	71		4142
	2010	7500	17	24	146		7687
	2011	14909	22	33	577		15541
	Subtotal (%)	39,384 (97.4)	151 (0.4)	68 (0.2)	833 (2.1)		40436
Grand Total (%)		64,547 (87.4)	240 (0.3)	166 (0.2)	8,875 (12.0)		73828
