# Supplementary material for: Comparative Host Feeding Patterns of the Asian Tiger Mosquito, Aedes albopictus, in Urban and Suburban Northeastern USA and Implications for Disease Transmission
Source: PLoS Negl Trop Dis. 2014 Aug 7;8(8):e3037. doi: 10.1371/journal.pntd.0003037 (PMC4125227; doi:10.1371/journal.pntd.0003037)
Supplement: Table S2 — Number of Culex pipiens pipiens and Culex restuans mosquitoes collected by BGS traps in Mercer and Monmouth Counties during 2008–2011. Some specimens were not morphologically identified to species and were enumerated as Culex spp. U = unengorged, BF = blood fed, BB = black blooded, G = gravid. (XLSX) [file pntd.0003037.s002.xlsx]

## Sheet: Table S2
		Cx. p. pipiens						Cx. restuans						Culex spp.						Yearly Total
		U	BF	BB	G	Subtotal		U	BF	BB	G	Subtotal		U	BF	BB	G	Subtotal
Mercer County	2008	183	1	33	181	398		29	0	0	5	34		287	1	8	22	318		750
	2009	475	36	39	344	894		67	7	9	91	174		25	1	0	40	66		1134
	2010	538	57	29	272	896		106	6	4	9	125		43	3	1	8	55		1076
	2011	584	0	47	585	1216		195	0	2	42	239		57	0	2	43	102		1557
	Subtotal (%)	1,780 (52.3)	94 (2.8)	148 (4.4)	1,382 (40.6)	3404		397 (69.4)	13 (2.3)	15 (2.6)	147 (25.7)	572		412 (76.2)	5 (0.9)	11 (2.0)	113 (20.9)	541		4517
Monmouth County	2008	107	25	6	47	185		81	8	4	39	132		629	27	11	108	775		1092
	2009	266	24	17	82	389		126	13	20	194	353		1385	17	40	520	1962		2704
	2010	301	16	6	299	622		451	25	36	469	981		312	23	26	428	789		2392
	2011	358	9	4	535	906		456	21	26	545	1048		1273	20	35	1002	2330		4284
	Subtotal (%)	1,032 (49.1)	74 (3.5)	33 (1.6)	963 (45.8)	2102		1,114 (44.3)	67 (2.7)	86 (3.4)	1,247 (49.6)	2514		3,599 (61.5)	87 (1.5)	112 (1.9)	2,058 (35.1)	5856		10472
Grand Total (%)		2,812 (51.1)	168 (3.1)	181 (3.3)	2,345 (42.6)	5506		1,511 (49.0)	80 (2.6)	101 (3.3)	1,394 (45.2)	3086		4,011 (62.7)	92 (1.4)	123 (1.9)	2,171 (33.9)	6397		14989
